# Supplementary material for: Intraoperative Transvaginal Ultrasonographic Evaluation for Placenta Accreta Spectrum in Placenta Previa: A Retrospective Observational Study
Source: J Obstet Gynaecol Res. 2026 Jun 4;52(6):e70353. doi: 10.1111/jog.70353 (PMC13238295; doi:10.1111/jog.70353)
Supplement: Supplementary file 3 — Data S1: De‐identified patient‐level dataset (XLSX format) containing the variables used for all analyses in this study, including maternal age, parity, gestational age at delivery, prior cesarean history, placental location (anterior/posterior), preoperative ultrasonographic and MRI findings, intraoperative cervical varicosity blood flow persistence time (minutes), histopathological PAS classification per FIGO 2019, estimated blood loss, and occurrence of peripartum hysterectomy. All direct and indirect identifiers have been removed in compliance with the Ethics Committee approval (No. 2409–047, Okayama University Hospital). [file JOG-52-0-s003.xlsx]

## Sheet: Sheet1
number	Age	placentaDx	para	CSHx	eCSHx	previaHx	Uope	DC	endometritis	UAE	smoking	NC	AIH	IVF	ICSI	IVFh	IVFn	FET	ET	place	MRI	PASrisk	prebleeding	opetime	anesthesia	bleeding	position	week	day	EFW	RPOC	MROP	Liga	Suture	Compression	Bakri	Ustent	Occlusion	Varicosity	flowpersistent	flowdisappearp1	flowdisappearp2	placentaexittime	accreta	increta	percreta	adherentplacenta	RBC	FFP
1	43	1	1	1	0	1	0	0	0	0	0	1	0	0	0	0	0	0	0	0	1	1	0	83	0	930	2	37	1	2832	1	0	0	0	0	0	1	0	1	1	40	40	na	0	1	0	0	22	68
2	31	2	0	0	0	0	0	0	0	0	0	0	0	1	0	1	0	0	0	1	1	0	1	168	0	7610	1	37	5	3284	0	1	0	1	1	0	0	0	1	0	14	16	30	1	0	0	0	18	20
3	37	1	0	0	0	0	1	0	1	0	0	0	0	1	0	1	0	1	0	1	1	1	0	150	0	2300	2	37	1	3224	0	0	1	0	0	1	1	0	1	0	10	11	47	1	0	0	0	0	0
4	38	1	1	1	0	1	1	0	1	0	0	0	0	1	0	1	0	1	0	1	1	1	1	340	0	8050	2	35	6	2854	0	0	1	1	0	0	1	0	1	0	32	34	87	1	0	0	0	20	16
5	42	1	0	0	0	0	0	0	1	0	0	1	0	0	0	0	0	0	0	1	1	0	0	61	0	1340	1	36	5	2704	0	0	0	1	0	0	0	0	0	0	4	4	6	0	0	0	0	0	0
6	40	1	1	1	1	0	0	1	0	0	0	1	0	0	0	0	0	0	0	1	1	0	1	63	0	2030	1	37	0	3330	0	0	0	0	0	1	0	0	1	0	10	10	10	1	0	0	0	0	0
7	42	1	1	1	0	0	0	0	0	0	0	0	0	0	1	0	1	1	0	1	1	0	1	70	0	1130	1	33	3	1962	0	0	1	1	0	1	0	0	1	0	9	8	14	0	0	0	0	0	0
8	35	3	0	0	0	0	0	0	0	0	0	1	0	0	0	0	0	0	0	1	1	0	0	100	0	2200	1	38	0	3794	0	1	0	1	0	1	0	0	1	0	7	8	13	0	0	0	0	0	0
9	37	1	1	0	0	0	0	0	0	0	0	1	0	0	0	0	0	0	0	1	1	0	0	90	0	1450	1	37	5	2502	0	0	0	1	1	0	0	0	1	0	2	2	4	0	0	0	0	0	0
10	41	1	0	0	0	0	0	0	0	0	0	0	0	1	0	1	0	1	0	1	1	1	0	59	0	1580	1	36	5	2778	1	0	0	0	0	0	1	0	1	1	40	40	na	1	0	0	0	0	0
11	42	2	1	1	0	0	1	0	0	0	0	0	0	0	1	1	0	1	0	0	1	1	0	71	0	1030	2	37	3	2634	1	0	0	0	0	0	1	0	1	1	40	40	na	1	0	0	0	0	0
12	41	1	1	1	1	0	0	1	0	0	0	1	0	0	0	0	0	0	0	1	1	0	0	105	0	3200	1	37	2	2736	0	0	0	1	0	1	0	0	1	0	5	4	10	0	0	0	0	0	0
13	35	3	1	0	0	0	0	0	0	0	0	1	0	0	0	0	0	0	0	1	0	0	0	71	0	1950	1	37	1	2438	0	0	0	0	0	0	0	0	1	0	2	2	2	0	0	0	0	0	0
14	37	3	1	0	0	0	0	0	0	0	0	1	0	0	0	0	0	0	0	0	0	0	1	79	1	2145	1	31	3	1659	0	0	0	0	0	0	0	0	1	0	2	2	2	0	0	0	0	8	2
15	38	1	1	0	0	0	0	0	0	0	0	0	0	1	0	1	0	1	0	1	1	0	1	104	0	2350	1	36	3	2854	0	0	1	0	1	0	1	0	1	0	10	10	33	0	0	0	0	0	0
16	24	1	1	1	0	0	0	0	0	0	0	1	0	0	0	0	0	0	0	0	1	1	1	90	0	350	2	36	3	2142	1	0	0	0	0	0	1	0	1	1	40	40	na	0	1	0	0	0	0
17	33	1	1	1	0	1	0	1	0	0	0	0	0	1	0	1	0	1	0	1	1	1	1	88	0	1210	1	37	5	3324	0	0	1	0	0	1	1	1	1	0	4	6	14	0	0	0	0	0	0
18	38	3	1	1	0	1	0	1	0	0	0	0	0	1	0	1	0	1	0	1	1	0	0	53	0	1495	1	37	4	2922	0	0	0	0	0	0	0	0	1	0	8	7	7	0	0	0	0	0	0
19	24	2	1	0	0	0	0	0	0	0	0	1	0	0	0	0	0	0	0	1	0	0	1	65	0	580	1	37	1	2710	0	0	0	0	0	1	0	0	1	0	5	5	6	0	0	0	0	0	0
20	40	1	0	0	0	0	1	1	0	0	0	0	0	1	0	1	0	1	0	0	1	0	0	45	0	890	1	37	4	2308	0	1	0	0	0	0	0	0	1	0	6	6	7	0	0	0	0	0	0
21	27	1	0	0	0	0	0	0	0	0	0	1	0	0	0	0	0	0	0	1	1	0	0	49	0	910	1	37	5	2934	0	0	0	0	0	0	0	0	0	0	4	5	6	0	0	0	0	0	0
22	39	1	1	1	1	0	0	1	0	0	0	1	0	0	0	0	0	0	0	0	1	1	0	359	1	5570	1	28	0	848	1	0	0	0	0	0	1	0	1	1	40	40	na	0	0	1	0	12	4
23	37	1	0	0	0	0	1	1	0	0	0	0	0	0	1	1	0	0	0	0	1	1	1	80	0	1000	1	36	2	2550	0	1	0	0	0	1	1	1	1	0	10	10	12	1	0	0	1	0	0
24	36	3	1	0	0	0	0	0	0	0	0	0	0	1	0	0	0	0	0	1	0	0	1	42	0	540	1	35	5	2474	0	0	0	0	0	0	0	0	0	0	5	5	5	0	0	0	0	0	0
25	29	1	0	0	0	0	0	0	0	0	0	1	0	0	0	0	0	0	0	1	1	0	1	55	0	2400	1	35	1	2191	0	0	0	0	0	0	0	0	0	0	5	5	6	0	0	0	0	0	0
26	39	1	0	0	0	0	0	0	0	0	0	1	0	0	0	0	0	0	0	0	1	0	1	93	0	1660	3	37	0	2656	0	0	0	0	0	0	0	0	0	0	5	5	6	0	0	0	0	0	0
27	30	1	1	1	1	0	0	1	0	0	1	1	0	0	0	0	0	0	0	0	1	1	0	205	0	3700	1	37	0	2320	0	0	0	0	0	0	1	1	1	1	40	40	na	0	0	1	0	6	6
28	34	1	1	1	1	0	0	0	0	0	0	1	0	0	0	0	0	0	0	1	1	0	0	51	0	950	1	37	3	2908	0	0	0	0	0	1	0	0	1	0	5	6	7	0	0	0	0	0	0
29	36	1	0	0	0	0	0	0	1	0	0	1	0	0	0	0	0	0	0	1	1	0	0	70	0	1650	1	37	4	2534	0	0	0	1	0	0	0	0	0	0	5	5	5	0	0	0	0	0	0
30	37	3	0	0	0	0	0	1	1	0	1	1	0	0	0	0	0	0	0	1	1	0	0	43	0	450	1	37	6	2492	0	0	0	0	0	0	0	0	1	0	4	4	5	0	0	0	0	0	0
31	30	1	1	0	0	0	0	1	0	0	0	1	0	0	0	0	0	0	0	0	1	0	0	85	0	870	1	37	3	2920	0	0	0	0	0	1	0	0	1	0	6	6	7	0	0	0	0	0	0
32	26	3	0	0	0	0	0	0	0	0	0	1	0	0	0	0	0	0	0	1	1	0	0	52	0	1350	1	37	3	3122	0	0	0	0	0	0	0	0	1	0	8	10	16	0	0	0	0	0	0
33	29	1	0	0	0	0	0	0	0	0	0	1	0	0	0	0	0	0	0	0	1	0	1	74	0	3260	1	37	0	3234	0	1	0	0	0	1	0	0	1	0	8	8	8	1	0	0	1	0	4
34	40	1	1	0	0	0	0	0	0	0	0	0	0	1	0	1	0	1	0	1	1	0	1	124	0	3520	1	37	5	2532	0	0	1	0	0	1	0	0	1	0	12	14	37	1	0	0	0	2	2
35	36	1	1	1	1	0	0	0	0	0	0	1	0	0	0	0	0	0	0	1	1	0	0	55	0	1280	1	37	3	2690	0	0	0	0	0	0	0	0	0	0	2	2	5	0	0	0	0	0	0
36	29	1	0	0	0	0	0	1	0	0	0	1	0	0	0	0	0	0	0	1	0	0	1	75	1	1720	1	31	3	1644	1	1	0	1	0	1	0	0	0	0	12	12	12	1	0	0	1	4	0
37	36	1	1	0	0	0	0	1	0	0	0	1	0	0	0	0	0	0	0	1	1	1	1	155	0	940	1	37	1	2136	0	0	1	0	0	1	0	0	0	0	14	16	26	1	0	0	1	0	0
38	30	1	1	0	0	0	0	0	0	0	0	1	0	0	0	0	0	0	0	0	1	0	0	63	0	1820	1	36	6	2674	0	0	0	0	0	0	0	0	0	0	8	9	8	0	0	0	0	0	0
39	35	1	1	1	0	0	0	0	0	0	0	1	0	0	0	0	0	0	0	0	1	1	1	183	0	1237	1	37	3	2646	1	0	0	0	0	0	1	1	1	1	40	40	na	0	0	1	0	0	0
40	38	1	0	0	0	0	0	1	0	0	0	1	0	0	0	0	0	0	0	1	1	0	0	95	0	2180	1	37	0	3186	0	0	0	1	0	0	0	0	0	0	8	8	9	1	0	0	1	0	0
41	29	1	0	0	0	0	0	0	0	0	0	1	0	0	0	0	0	0	0	1	1	0	1	79	0	2400	1	36	6	3130	0	0	0	0	0	0	0	0	1	0	4	4	6	0	0	0	0	0	0
42	30	1	1	0	0	0	0	1	0	0	0	1	0	0	0	0	0	0	0	1	0	0	1	64	0	2100	1	33	5	2219	0	0	0	1	0	1	0	0	1	0	11	13	14	1	0	0	1	2	0
43	32	1	1	0	0	0	0	0	0	0	0	1	0	0	0	0	0	0	0	1	1	1	0	54	0	1560	1	37	1	2968	0	1	0	0	0	1	0	0	0	0	7	7	10	1	0	0	1	0	0
44	32	3	0	0	0	0	0	0	0	0	0	0	0	1	0	1	0	1	0	1	1	0	0	62	0	1200	1	38	4	2638	0	0	0	1	0	0	0	0	1	0	3	3	4	0	0	0	0	0	0
45	36	1	1	0	0	0	0	0	0	0	0	1	0	0	0	0	0	0	0	1	1	1	1	69	0	1520	1	37	2	3048	0	0	0	1	0	1	0	0	0	0	7	7	9	0	0	0	0	0	0
46	42	1	0	0	0	0	1	0	0	0	0	0	0	1	0	1	0	1	0	0	1	1	0	219	0	3070	1	37	5	3230	1	1	1	1	0	1	1	0	1	0	8	7	14	1	0	0	0	4	4
47	25	2	0	0	0	0	0	0	0	0	0	0	1	0	0	0	0	0	0	1	0	0	1	68	0	3170	1	37	4	2540	0	0	0	1	0	1	0	0	0	0	8	8	11	0	0	0	0	0	0
48	38	1	0	0	0	0	0	0	0	0	0	1	0	0	0	0	0	0	0	1	1	0	0	69	0	1600	2	37	1	3370	0	0	0	0	0	1	0	0	1	0	5	5	5	0	0	0	0	0	0
49	28	3	1	1	1	0	0	0	0	0	0	1	0	0	0	0	0	0	0	1	1	0	0	72	0	1480	1	36	5	2654	0	0	1	0	0	0	0	0	0	0	4	6	15	0	0	0	0	0	0
50	33	1	1	0	0	0	0	0	0	0	0	1	0	0	0	0	0	0	0	1	1	0	1	70	0	720	1	37	3	2968	0	0	0	0	0	1	0	0	1	0	6	6	6	0	0	0	0	0	0
51	32	1	1	0	0	0	0	1	0	0	0	1	0	0	0	0	0	0	0	1	0	0	0	67	0	1550	1	37	2	2984	0	0	0	0	0	1	0	0	1	0	4	5	6	0	0	0	0	0	0
52	41	1	0	0	0	0	1	1	1	0	0	0	0	0	1	1	0	1	0	1	1	0	1	64	0	2650	1	37	0	3448	0	0	1	0	0	0	0	0	1	0	6	6	14	0	0	0	0	0	0
53	30	2	0	0	0	0	0	0	0	0	0	0	0	1	0	0	0	0	0	1	1	0	1	74	0	2450	1	36	4	2596	0	0	1	1	0	1	0	0	0	0	10	10	10	0	0	0	0	2	0
54	37	1	1	1	0	0	1	0	0	0	0	1	0	0	0	0	0	0	0	1	1	1	0	189	1	1000	1	21	4	345	1	0	0	0	0	0	1	1	0	1	40	40	na	0	0	1	0	0	0
55	41	1	1	0	0	0	0	1	0	0	0	0	0	1	0	1	0	1	0	1	1	0	1	70	0	1620	1	37	1	3218	0	1	0	0	0	0	0	0	1	0	10	10	10	1	0	0	1	0	0
56	35	3	1	0	0	0	0	0	0	0	0	0	0	1	0	1	0	1	0	1	1	0	1	69	0	2100	1	35	2	2761	0	0	0	0	1	0	0	0	1	0	6	6	6	0	0	0	0	2	0
57	28	1	0	0	0	0	0	0	0	0	0	1	0	0	0	0	0	0	0	1	1	0	1	65	0	770	1	36	3	2500	0	0	0	1	0	0	0	0	1	0	13	12	15	0	0	0	0	0	0
58	31	1	0	0	0	0	0	0	0	0	0	1	0	0	0	0	0	0	0	1	1	0	1	84	0	1620	1	37	2	3194	0	0	0	1	1	0	0	0	1	0	7	7	7	0	0	0	0	0	0
59	31	2	0	0	0	0	0	0	0	0	0	1	0	0	0	0	0	0	0	0	1	0	1	99	0	1830	1	37	1	3502	0	0	0	0	0	0	0	0	0	0	2	3	6	0	0	0	0	0	0
60	37	1	0	0	0	0	0	0	0	0	0	0	0	1	0	1	0	1	0	1	1	0	1	118	0	1180	1	31	3	1588	0	0	0	1	1	0	0	0	1	0	3	3	4	0	0	0	0	0	0
61	29	3	0	0	0	0	0	0	0	0	0	1	0	0	0	0	0	0	0	1	1	0	0	74	0	1240	1	37	1	2410	0	0	0	1	0	0	0	0	0	0	4	4	7	0	0	0	0	0	0
62	31	2	1	0	0	0	0	0	0	0	0	1	0	0	0	0	0	0	0	0	1	0	0	84	0	770	1	37	3	2662	0	0	0	1	0	0	0	0	1	0	3	3	6	0	0	0	0	0	0
63	29	1	0	0	0	0	0	1	0	0	0	0	0	1	0	1	0	1	0	0	1	0	1	70	0	2400	1	37	5	2878	0	0	1	1	1	1	0	0	1	0	8	8	8	1	0	0	1	0	0
64	38	1	1	1	0	0	0	1	0	0	0	1	0	0	0	0	0	0	0	1	1	0	1	62	0	1200	1	36	3	2786	0	0	0	0	0	0	0	0	1	0	8	8	9	0	0	0	0	0	0
65	33	1	0	0	0	0	0	0	1	0	1	0	0	1	0	1	0	1	0	0	1	0	0	80	0	2500	1	37	2	3210	0	0	0	0	0	0	0	0	1	0	5	5	6	0	0	0	0	0	0
66	35	1	1	1	0	0	1	0	0	0	0	1	0	0	0	0	0	0	0	1	1	0	1	70	0	1400	1	35	4	2309	0	0	0	0	0	0	0	0	1	0	5	5	8	0	0	0	0	0	0
[truncated: 12 more columns]
